# Supplementary material for: Polyphenol- and Glucuronoxylan-Rich Fiber Extract from Birch (Betula sp.) Wood Regulates Colonic Barrier Function and Cell Proliferation in Healthy Rats
Source: J Agric Food Chem. 2024 Feb 12;72(7):3495–505. doi: 10.1021/acs.jafc.3c07757 (PMC11398711; doi:10.1021/acs.jafc.3c07757)
Supplement: Supplementary file 1 — jf3c07757_si_001.xlsx [file jf3c07757_si_001.xlsx]

## Sheet: Table S1.
Supporting information: Polyphenol- and glucuronoxylan-rich fiber extract from birch (Betula sp.) wood regulates colonic barrier function and cell proliferation in healthy rats
	Table S1. Macronutrient composition of the experimental diets and AIN-93G shown as a refence
	Diets	AIN-93G	Control	GXpoly	pureGX
	Ingredient (g/kg of diet)
	Casein	200	200	200	200
	L-cystine	3	3	3	3
	Corn Starch	342	342	342	342
	Maltodextrin	182	132	132	132
	Sucrose	100	100	100	100
	Soybean oil	70	70	70	70
	Mineral Mix, AIN-93G-MX	35	35	35	35
	Vitamin Mix, AIN-93-VX	15	15	15	15
	Vitamin K1, phylloquinone	0.002	0.002	0.002	0.002
	TBHQ, antioxidant	0.014	0.014	0.014	0.014
	Cellulose	50	100	0	0
	GXpoly1	0	0	100	0
	pureGX2	0	0	0	100
	All diets were isocaloric (3.6 kcal/g) and contained 17.7% protein, 7.2% fat, and 55.6% carbohydrate.
	1 Glucuronoxylan- and polyphenol-rich hemicellulose extract
	2 Highly purified glucuronoxylan-rich hemicellulose extract

## Sheet: Table S2.
Supporting information: Polyphenol- and glucuronoxylan-rich fiber extract from birch (Betula sp.) wood regulates colonic barrier function and cell proliferation in healthy rats
	Table S2. Analyses of intestinal barrier related biomarkers of Wistar rats fed either control (cellulose), GXpoly or pureGX diet (mean ± SD).
		Total				Male			Female
	Proximal colon mucosa	Control	GXpoly	pureGX	p-value	Control	GXpoly	pureGX	Control	GXpoly	pureGX
	Crypt depth (µm) (n=42)	252 ± 29.73a	219 ± 20.89b	236 ± 19.64ab	0.006	252 ± 23.00	221 ± 18.88	232 ± 18.54	252 ± 37.22	218 ± 24.18	239 ± 21.53
	Goblet cells/crypt (n=40)	34 ± 4.13	31 ± 3.90	30 ± 4.67	0.061	34 ± 3.36	31 ± 4.91	31 ± 3.96	34 ± 5.06	31 ± 3.14	29 ± 5.46
	Goblet cells/crypt/crypt depth (pcs/µm) (n=40)	0.14 ± 0.01	0.14 ± 0.02	0.13 ± 0.02	0.405	0.14 ± 0.02	0.14 ± 0.02	0.14 ± 0.02	0.14 ± 0.01	0.14 ± 0.02	0.12 ± 0.02
	AB/PAS cell ratio (n=40)	1.07 ± 0.28	1.07 ± 0.37	1.30 ± 0.37	0.147	0.94 ± 0.15	1.03 ± 0.26	1.24 ± 0.37	1.19 ± 0.33	1.11 ± 0.47	1.36 ± 0.39
	Mucus area (m2) (n=33)	0.13 ± 0.05	0.12 ± 0.04	0.17 ± 0.06	0.076	0.12 ± 0.03	0.12 ± 0.06	0.16 ± 0.05	0.14 ± 0.05	0.12 ± 0.03	0.19 ± 0.07
	Distal colon mucosa
	Crypt depth (µm) (n=42)	276 ± 34.26a	213 ± 19.15b	221 ± 17.40b	<0.001	274 ± 46.41	214 ± 17.40	213 ± 11.16	278 ± 19.54	211 ± 22.08	229 ± 19.83
	Goblet cells/crypt (n=42)	39 ± 3.8a	31 ± 3.7b	34 ± 2.73b	<0.001	39 ± 3.97	32 ± 3.00	34 ± 1.60	40 ± 3.69	29 ± 3.89	35 ± 3.56
	Goblet cells/crypt/crypt depth (n=42)	0.13 ± 0.02	0.15 ± 0.02	0.14 ± 0.03	0.074	0.13 ± 0.03	0.15 ± 0.03	0.15 ± 0.02	0.12 ± 0.02	0.15 ± 0.02	0.13 ± 0.03
	AB/PAS cell ratio (n=40)	2.44 ± 2.46	1.66 ± 2.63	2.04 ± 2.91	0.495	2.97 ± 2.46	2.11 ± 3.53	1.24 ± 0.37	1.91 ± 2.52	1.22 ± 1.43	2.67 ± 3.79
	Mucus area in samples without content (m2) (n=18)	0.22 ± 0.11	0.15 ± 0.08	0.21 ± 0.04	0.354		0.28 ± 0.13	0.20 ± 0.037	0.15 ± 0.08	0.17 ± 0.09	0.21 ± 0.05
	Mucus area in samples with content (m2) (n=19)	0.45 ± 0.07a	0.29 ± 0.13b	0.33 ± 0.06ab	0.026	0.44 ± 0.08	0.24 ± 0.11	0.37 ± 0.05	0.47 ± 0.06	0.35 ± 0.14	0.29 ± 0.04
	Tight junction proteins (relative expression) proximal colon (n=41)
	Occludin	6.09 ± 9.99	2.97 ± 2.29	3.35 ± 3.46	0.335	5.87 ± 11.11	1.87 ± 1.25	1.23 ± 1.00	6.99 ± 9.20	4.53 ± 1.83	5.84 ± 3.68
	Claudin-1	11.85 ± 12.40	9.76 ± 11.33	9.32 ± 11.08	0.514	8.49 ± 15.50	2.93 ± 4.32	5.54 ± 8.69	15.20 ± 8.16	13.22 ± 13.41	13.72 ± 12.68
	Claudin-7	120.60 ± 146.07	64.72 ± 65.34	67.06 ± 50.80	0.078	113.15 ± 185.15	44.08 ± 62.01	46.73 ± 41.09	128.04 ± 108.72	85.35 ± 66.41	90.79 ± 53.97
	Tight junction proteins (relative expression) distal colon (n=39)
	Occludin	0.93 ± 1.28	0.53 ± 0.33	1.63 ± 2.54	0.177	1.27 ± 1.79	0.54 ± 0.30	2.25 ± 3.30	0.60 ± 0.26	0.52 ± 0.40	0.89 ± 1.11
	Claudin-1	11.81 ± 34.21	3.99 ± 3.64	17.85 ± 29.13	0.701	20.65 ± 48.31	2.56 ± 2.62	8.60 ± 10.17	2.96 ± 4.31	5.43 ± 4.16	28.64 ± 40.66
	Claudin-7	146.19 ± 198.46	117.72 ± 63.39	311.24 ± 307.20	0.164	201.12 ± 274.77	103.96 ± 79.16	273.50 ± 239.48	91.26 ± 52.94	131.47 ± 46.05	355.27 ± 391.59
	PCNA (relative expression) proximal colon (n=41)	65.55 ± 64.35a	35.88 ± 21.09b	42.23 ± 25.37a	0.041	74.20 ± 83.28	31.32 ± 18.25	37.10 ± 27.82	56.90 ± 43.13	40.43 ± 24.13	48.23 ± 23.16
	Immunoglobulin A (ug/mg) (n=20)	0.86 ± 0.58a	6.63 ± 4.81b	2.73 ± 2.06ab	0.002	0.72 ± 0.29	7.75 ± 5.78	4.33 ± 1.66	0.9623 ± 0.76	5.79 ± 4.67	1.12 ± 0.43
	Statistically significant difference in group means labeled with different letters.
	GXpoly = glucuronoxylan- and polyphenol-rich hemicellulose extract, pureGX = highly purified glucuronoxylan-rich hemicellulose extract
	PCNA = proliferating cell nuclear antigen
	AB = alcian blue, PAS = periodic acid Schiff

## Sheet: Table S3.
	Table S3. Short-chain fatty acid content of fecal and cecal samples of Wistar rats fed either control (cellulose), GXpoly or pureGX diet.11
		Total				Male			Female
		Control	GXpoly	pureGX	p-value	Control	GXpoly	pureGX	Control	GXpoly	pureGX
	SCFAs cecum (µmol/g dry content) (n=42)
	Acetic	119.9 ± 38.3a	191.5 ± 61.4b	237.8 ± 86.8b	<0.001	103.12 ± 20.41	156.16 ± 29.96	197.38 ± 65.80	136.71 ± 45.93	226.82 ± 66.10	278.24 ± 90.41
	Propionic	32.7 ± 6.5	34.7 ± 7.2	39.5 ± 8.4	0.055	34.70 ± 6.46	31.97 ± 7.62	36.98 ± 8.95	30.68 ± 6.26	37.51 ± 5.99	41.99 ± 7.79
	Butyric	33.6 ± 8.9	37.7 ± 23.8	42.4 ± 23.4	0.499	32.23 ± 5.85	42.49 ± 25.23	30.70 ± 17.98	34.99 ± 11.53	32.88 ± 23.19	54.08 ± 24.61
	Branched-chain fatty acics (isobutyric and isovaleric)	8.3 ± 1.1a	6.3 ± 0.9b	5.4 ± 1.3b	<0.001	8.78 ± 1.20	6.76 ± 0.98	5.59 ± 0.49	7.88 ± 0.78	5.87 ± 0.44	5.29 ± 1.87
	Total SCFAs	194.5 ± 47.5a	281.9 ± 91.6b	313.5 ± 92.0b	<0.001	178.82 ± 30.38	237.39 ± 50.59	270.65 ± 69.64	210.26 ± 58.24	303.08 ± 82.08	379.60 ± 102.86
	SCFAs colon (µmol/g) (n=32)
	Acetic	45.3 ± 10.9	61.8 ± 30.2	70.8 ± 36.8	0.149	45.48 ± 11.71	61.01 ± 31.93	80.91 ± 47.08	44.99 ± 10.92	63.05 ± 32.22	60.74 ± 22.81
	Propionic	19.4 ± 4.4	20.4 ± 4.6	25.4 ± 8.3	0.108	19.52 ± 5.40	19.86 ± 3.79	26.37 ± 8.61	19.12 ± 1.22	21.10 ± 6.10	24.34 ± 8.75
	Butyric	13.6 ± 2.1	17.6 ± 8.9	18.5 ± 11.7	0.554	14.24 ± 2.23	21.13 ± 9.64	20.42 ± 13.41	12.12 ± 0.84	12.32 ± 4.34	16.67 ± 10.66
	Branched-chain fatty acics (isobutyric and isovaleric)	7.1 ± 1.6	7.5 ± 1.8	5.3 ± 2.9	0.100	7.82 ± 0.96	8.47 ± 0.80	5.90 ± 3.17	5.43 ± 1.77	6.09 ± 1.94	4.78 ± 2.82
	Total SCFAs	85.4 ± 17.1	107.3 ± 40.0	120.1 ± 51.3	0.187	87.06 ± 19.66	110.48 ± 42.26	133.60 ± 62.90	81.66 ± 11.24	102.56 ± 42.22	106.53 ± 37.22
	Statistically significant difference in group means labeled with different letters.
	GXpoly = glucuronoxylan- and polyphenol-rich hemicellulose extract, pureGX = highly purified glucuronoxylan-rich hemicellulose extract
	SCFA = short-chain fatty acids, BCFA = branched-chain fatty acids
